# Supplementary material for: Measuring S-Phase Duration from Asynchronous Cells Using Dual EdU-BrdU Pulse-Chase Labeling Flow Cytometry
Source: Genes (Basel). 2022 Feb 24;13(3):408. doi: 10.3390/genes13030408 (PMC8951228; doi:10.3390/genes13030408)
Supplement: Supplementary file 1 [file genes-13-00408-s001.zip]

Archive with 1 entries (1 files):
- genes-1579367-supplementary.pdf
